# Supplementary material for: Characterization and Engineering of Two Novel Strand-Displacing B Family DNA Polymerases from Bacillus Phage SRT01hs and BeachBum
Source: Biomolecules. 2025 Aug 5;15(8):1126. doi: 10.3390/biom15081126 (PMC12383890; doi:10.3390/biom15081126)
Supplement: Supplementary file 1 [file biomolecules-15-01126-s001.zip]

Archive with 11 entries (11 files):
- Supplementary Figure S1.tif
- Supplementary Figure S2.tif
- Supplementary Figure S3.tif
- Supplementary Figure S4.tif
- Supplementary Figure S5.tif
- Supplementary Figure S6.tif
- Supplementary Figure S7.tif
- Supplementary Figure S8.tif
- Supplementary File S1.pdf
- Supplementary File S2.pdf
- Supplementary Table S1.pdf
